# Supplementary material for: Laparoscopic versus Open Surgery in Complicated Appendicitis in Children Less Than 5 Years Old: A Six-Year Single-Centre Experience
Source: Surg Res Pract. 2016 Sep 25;2016:4120214. doi: 10.1155/2016/4120214 (PMC5055972; doi:10.1155/2016/4120214)
Supplement: Supplementary file 1 — Summarizing table of all the data collected on the 120 patients less than 5-years-old (in red font the children less than 2-years-old). [file 4120214.f1.xls]

## Sheet: Foglio1
n	pts	period	age	gender	weight	preop presentat	preop peritonitis	OA vs LA	comp/uncomp	operative times (min)	return to normal activities (days)	regular diet (days)	pain control (IV)	postop abscess	postop ileus	histology
1	MM	2009	4	M	18	pain, fever	N	LA	Un	45	2	3	acetaminophen	N	N	phlegmonous
2	BD	2009	3	M	15	pain, fever	N	OA	Un	40	3	3	acetaminophen	N	N	phlegmonous
3	GG	2009	5	F	18	acute abdomen	Y	OA	C	56	10	10	acetaminophen + tramadol	N	Y	gangrenous
4	BD	2009	4	F	16	acute abdomen	Y	OA	C	70	7	7	acetaminophen + tramadol	N	N	gangrenous
5	PV	2009	5	M	19	acute abdomen	N	OA	C	59	7	7	acetaminophen + tramadol	N	N	gangrenous
6	TF	2009	3	M	13	acute abdomen	Y	OA	C	68	9	8	acetaminophen + tramadol	N	Y	gangrenous
7	SS	2009	3	M	14	acute abdomen	Y	LA	C	61	6	5	tramadol	N	N	gangrenous
8	EO	2009	4	M	15	acute abdomen	Y	OA	C	62	8	7	acetaminophen + tramadol	N	N	gangrenous
9	MM	2009	4	F	16	acute abdomen	N	LA	C	69	5	5	tramadol	N	N	gangrenous
10	GE	2010	5	F	16	acute abdomen	Y	OA	C	63	8	10	acetaminophen + tramadol	N	N	gangrenous
11	PC	2010	5	M	17	acute abdomen	N	LA	C	82	6	7	tramadol	N	N	gangrenous
12	SS	2010	3	M	13	acute abdomen	N	OA	C	67	8	9	acetaminophen + tramadol	N	N	gangrenous
13	SN	2010	5	F	15	acute abdomen	Y	LA	C	61	8	6	tramadol	Y	N	gangrenous
14	EM	2010	5	M	16	acute abdomen	Y	LA	C	63	6	6	acetaminophen + tramadol	N	N	gangrenous
15	FE	2010	4	M	16	acute abdomen	Y	LA	C	67	5	5	tramadol	N	N	gangrenous
16	PC	2010	5	M	17	acute abdomen	Y	LA	C	74	7	6	tramadol	N	N	gangrenous
17	CA	2010	4	M	15	pain, fever, diarrhea	N	OA	Un	42	4	4	acetaminophen	N	N	empyematous
18	SS	2010	5	M	16	pain, fever, vomiting	N	OA	Un	47	4	2	acetaminophen	N	N	phlegmonous
19	SE	2010	5	F	13	acute abdomen	N	OA	C	59	7	7	acetaminophen + tramadol	N	N	gangrenous
20	CA	2010	5	M	15	acute abdomen	Y	OA	C	58	7	9	acetaminophen + tramadol	N	N	gangrenous
21	PK	2010	5	F	15	pain, fever	N	LA	Un	51	3	2	acetaminophen	N	N	phlegmonous
22	BD	2010	5	M	18	pain, fever, vomiting	N	LA	Un	49	2	3	acetaminophen	N	N	empyematous
23	BM	2010	4	M	17	acute abdomen	N	LA	C	72	8	6	tramadol	N	N	gangrenous
24	DC	2010	4	M	16	acute abdomen	N	OA	C	71	7	8	acetaminophen + tramadol	N	N	gangrenous
25	FE	2010	4	M	16	acute abdomen	Y	LA	C	84	6	5	acetaminophen + tramadol	N	N	gangrenous
26	VF	2010	4	F	14	pain, fever, diarrhea	N	OA	Un	39	4	4	acetaminophen	N	N	phlegmonous
27	PA	2011	5	M	16	acute abdomen	Y	LA	C	83	8	7	tramadol	N	N	gangrenous
28	PL	2011	4	M	15	acute abdomen	Y	OA	C	65	8	7	acetaminophen + tramadol	N	N	gangrenous
29	PN	2011	2	M	12	acute abdomen	Y	OA (from LA)	C	75	10	9	acetaminophen + tramadol	N	N	gangrenous
30	MA	2011	2	F	12	acute abdomen	Y	OA (from LA)	C	70	9	7	acetaminophen + tramadol	N	N	gangrenous
31	BA	2011	4	M	15	acute abdomen	N	LA	C	67	5	5	tramadol	N	N	gangrenous
32	PC	2011	4	F	14	acute abdomen	N	OA	C	61	9	7	acetaminophen + tramadol	N	N	gangrenous
33	SG	2011	3	M	15	acute abdomen	Y	LA	C	90	6	6	tramadol	N	N	gangrenous
34	LL	2011	3	M	15	pain, fever	N	OA	Un	36	3	3	acetaminophen	N	N	phlegmonous
35	BM	2011	5	M	18	pain, fever, vomiting	N	LA	Un	46	2	2	acetaminophen	N	N	empyematous
36	PL	2011	5	F	16	acute abdomen	Y	OA	C	55	7	8	acetaminophen + tramadol	N	N	gangrenous
37	GG	2011	5	M	18	pain, fever	N	LA	Un	48	3	3	acetaminophen	N	N	phlegmonous
38	SS	2011	4	F	15	acute abdomen	Y	OA	C	69	9	8	acetaminophen + tramadol	Y	N	gangrenous
39	PN	2011	2	M	13	acute abdomen	Y	OA	C	74	8	8	acetaminophen + tramadol	N	Y	gangrenous
40	DA	2011	5	M	17	acute abdomen	Y	OA	C	54	8	7	acetaminophen + tramadol	N	N	gangrenous
41	PL	2011	5	M	17	pain, fever, vomiting	N	OA	Un	49	4	4	acetaminophen	N	N	empyematous
42	PR	2011	5	M	16	acute abdomen	N	LA	C	84	5	6	tramadol	N	N	gangrenous
43	CA	2011	5	M	18	pain, fever, diarrhea	N	LA	Un	49	2	3	acetaminophen	N	N	phlegmonous
44	VG	2011	4	F	15	acute abdomen	Y	OA	C	59	7	7	acetaminophen + tramadol	N	N	gangrenous
45	BL	2011	4	F	15	acute abdomen	Y	LA	C	77	7	7	acetaminophen + tramadol	Y	N	gangrenous
46	CG	2011	4	M	14	acute abdomen	Y	OA	C	68	9	9	acetaminophen + tramadol	Y	N	gangrenous
47	RD	2012	4	M	15	acute abdomen	N	LA	C	90	6	7	tramadol	N	N	gangrenous
48	RJ	2012	3	M	13	acute abdomen	N	OA	C	64	7	8	acetaminophen + tramadol	N	N	gangrenous
49	BM	2012	4	F	13	acute abdomen	Y	OA	C	71	8	8	acetaminophen + tramadol	Y	N	gangrenous
50	LP	2012	3	M	14	acute abdomen	Y	LA	C	64	5	7	tramadol	N	N	gangrenous
51	RC	2012	4	M	16	acute abdomen	Y	OA	C	56	8	9	acetaminophen + tramadol	N	N	gangrenous
52	RJ	2012	2	F	13	acute abdomen	Y	OA (from LA)	C	68	10	10	acetaminophen + tramadol	N	N	gangrenous
53	SR	2012	4	M	15	acute abdomen	Y	OA	C	66	9	8	acetaminophen + tramadol	N	Y	gangrenous
54	SG	2012	5	M	17	acute abdomen	Y	LA	C	63	7	5	tramadol	N	N	gangrenous
55	TD	2012	5	M	18	pain, fever, vomiting	N	OA	Un	41	4	2	acetaminophen	N	N	phlegmonous
56	IG	2012	5	M	17	acute abdomen	Y	LA	C	84	6	7	tramadol	N	N	gangrenous
57	AR	2013	4	M	16	acute abdomen	Y	OA	C	71	9	9	acetaminophen + tramadol	Y	N	gangrenous
58	GA	2013	4	F	15	acute abdomen	Y	LA	C	72	7	7	tramadol	N	N	gangrenous
59	BA	2013	4	F	16	acute abdomen	N	LA	C	76	7	6	acetaminophen + tramadol	N	N	gangrenous
60	AP	2013	4	M	17	acute abdomen	Y	OA	C	58	7	8	acetaminophen + tramadol	N	N	gangrenous
61	DA	2013	4	M	18	acute abdomen	Y	LA	C	67	7	6	tramadol	N	N	gangrenous
62	PL	2013	5	F	16	acute abdomen	Y	LA	C	84	6	7	tramadol	N	N	gangrenous
63	BA	2013	5	F	15	acute abdomen	Y	LA	C	85	8	7	tramadol	Y	N	gangrenous
64	CA	2013	4	M	15	acute abdomen	Y	LA	C	63	5	6	tramadol	N	N	gangrenous
65	OF	2013	2	M	13	acute abdomen	Y	OA	C	69	9	8	acetaminophen + tramadol	N	N	gangrenous
66	PG	2013	4	M	16	acute abdomen	Y	LA	C	81	6	6	tramadol	N	N	gangrenous
67	PA	2013	4	M	17	acute abdomen	Y	LA	C	77	7	6	tramadol	N	N	gangrenous
68	HL	2013	4	M	16	acute abdomen	N	LA	C	90	5	7	acetaminophen + tramadol	N	N	gangrenous
69	BS	2013	3	M	15	acute abdomen	N	OA	C	75	8	7	acetaminophen + tramadol	N	N	gangrenous
70	RA	2013	4	F	15	pain, fever	N	LA	Un	47	4	2	acetaminophen	N	N	phlegmonous
71	LA	2013	5	M	17	acute abdomen	N	LA	C	68	6	6	tramadol	N	N	gangrenous
72	ML	2013	5	M	18	pain, fever, vomiting	N	LA	Un	54	2	3	acetaminophen	N	N	empyematous
73	ER	2013	5	M	19	acute abdomen	Y	LA	C	64	6	5	tramadol	N	N	gangrenous
74	OF	2013	5	F	16	pain, fever, diarrhea, vomiting	N	LA	Un	51	2	2	acetaminophen	N	N	empyematous
75	PG	2013	5	F	16	pain, fever, vomiting	N	OA	Un	37	4	2	acetaminophen	N	N	phlegmonous
76	BL	2013	4	M	18	acute abdomen	Y	LA	C	71	5	5	tramadol	N	N	gangrenous
77	CC	2013	5	F	17	pain, fever	N	LA	Un	47	3	3	acetaminophen	N	N	phlegmonous
78	TM	2013	5	F	17	acute abdomen	Y	LA	C	73	7	5	tramadol	N	N	gangrenous
79	PC	2013	4	M	18	pain, fever, vomiting	N	OA	Un	48	3	3	acetaminophen	N	N	empyematous
80	BM	2014	4	M	17	acute abdomen	Y	LA	C	61	6	6	acetaminophen + tramadol	N	N	gangrenous
81	GG	2014	4	M	18	acute abdomen	Y	LA	C	83	8	6	tramadol	N	Y	gangrenous
82	CA	2014	5	M	18	acute abdomen	Y	LA	C	75	5	6	tramadol	N	N	gangrenous
83	VD	2014	4	F	16	acute abdomen	Y	OA	C	54	8	7	acetaminophen + tramadol	N	N	gangrenous
84	RS	2014	4	M	17	acute abdomen	N	OA	C	55	7	7	acetaminophen + tramadol	N	N	gangrenous
85	AN	2014	5	F	15	acute abdomen	Y	LA	C	85	6	5	tramadol	N	N	gangrenous
86	CA	2014	4	M	17	acute abdomen	N	LA	C	63	5	6	tramadol	N	N	gangrenous
87	AN	2014	4	M	17	acute abdomen	Y	OA	C	62	7	7	acetaminophen + tramadol	N	N	gangrenous
88	AD	2014	4	M	18	acute abdomen	Y	OA	C	67	8	8	acetaminophen + tramadol	Y	N	gangrenous
89	ZM	2014	5	F	16	pain, fever	N	LA	Un	45	4	3	acetaminophen	N	N	phlegmonous
90	CA	2014	2	M	14	pain, fever, diarrhea	N	OA	Un	45	5	4	acetaminophen	N	N	empyematous
91	MC	2014	5	M	18	acute abdomen	N	LA	C	69	5	5	tramadol	N	N	gangrenous
92	CS	2014	5	F	16	pain, fever, diarrhea	N	LA	Un	52	3	2	acetaminophen	N	N	empyematous
93	CA	2014	2	M	14	pain, fever, diarrhea	N	OA	Un	50	4	3	acetaminophen	N	N	empyematous
94	MS	2015	4	M	16	acute abdomen	Y	LA	C	64	7	7	tramadol	N	N	gangrenous
95	GS	2015	4	M	17	acute abdomen	Y	OA	C	59	9	8	acetaminophen + tramadol	N	N	gangrenous
96	VG	2015	5	F	16	acute abdomen	N	LA	C	76	6	5	tramadol	N	N	gangrenous
97	FF	2015	4	M	17	acute abdomen	Y	LA	C	90	5	5	acetaminophen + tramadol	N	N	gangrenous
98	MP	2015	4	M	18	acute abdomen	Y	LA	C	82	6	6	tramadol	N	N	gangrenous
99	MA	2015	3	F	15	acute abdomen	Y	OA	C	63	8	7	acetaminophen + tramadol	N	N	gangrenous
100	CA	2015	4	M	17	acute abdomen	N	LA	C	68	5	5	tramadol	N	N	gangrenous
101	BD	2015	4	M	16	acute abdomen	Y	OA	C	74	9	7	acetaminophen + tramadol	N	Y	gangrenous
102	SN	2015	4	M	16	acute abdomen	Y	LA	C	90	5	5	tramadol	N	N	gangrenous
103	JR	2015	5	M	18	pain, fever	N	LA	Un	51	2	2	acetaminophen	N	N	phlegmonous
104	CC	2015	5	F	16	acute abdomen	Y	LA	C	83	7	6	tramadol	N	N	gangrenous
105	SM	2015	5	M	18	pain, fever, vomiting	N	OA	Un	35	4	2	acetaminophen	N	N	phlegmonous
106	FA	2015	4	M	16	acute abdomen	Y	OA	C	62	8	7	acetaminophen + tramadol	N	Y	gangrenous
107	MA	2015	5	F	16	pain, fever	N	LA	Un	55	3	2	acetaminophen	N	N	phlegmonous
108	AA	2015	5	M	17	pain, fever	N	LA	Un	46	2	3	acetaminophen	N	N	phlegmonous
109	PA	2016	4	F	15	acute abdomen	Y	OA	C	69	7	7	acetaminophen + tramadol	N	N	gangrenous
110	SA	2016	3	M	14	acute abdomen	Y	OA	C	58	8	8	acetaminophen + tramadol	N	N	gangrenous
111	GG	2016	3	M	14	acute abdomen	Y	LA	C	84	7	7	tramadol	N	N	gangrenous
112	CC	2016	3	M	16	acute abdomen	Y	LA	C	75	6	7	tramadol	N	N	gangrenous
113	MT	2016	4	M	16	acute abdomen	Y	OA	C	53	9	8	acetaminophen + tramadol	Y	N	gangrenous
114	SD	2016	5	M	18	pain, fever	N	LA	Un	49	3	2	acetaminophen	N	N	phlegmonous
115	NR	2016	5	F	16	pain, fever, vomiting	N	LA	Un	50	4	3	acetaminophen	N	N	empyematous
116	GL	2016	5	M	18	acute abdomen	Y	OA	C	51	8	7	acetaminophen + tramadol	N	N	gangrenous
117	NM	2016	4	M	17	acute abdomen	Y	OA	C	75	9	7	acetaminophen + tramadol	N	Y	gangrenous
118	BA	2016	5	F	16	pain, fever	N	LA	Un	55	2	3	acetaminophen	N	N	phlegmonous
119	GR	2016	4	M	16	acute abdomen	Y	LA	C	63	7	7	tramadol	N	N	gangrenous
120	ZL	2016	4	F	15	acute abdomen	Y	OA	C	54	8	7	acetaminophen + tramadol	N	N	gangrenous
			4.16667		15.9417
In red font: children less than 2-years-old.
